# Supplementary material for: 25(OH)Vitamin D and autism spectrum disorder: genetic overlap and causality
Source: Genes Nutr. 2023 Apr 26;18:8. doi: 10.1186/s12263-023-00727-0 (PMC10134540; doi:10.1186/s12263-023-00727-0)
Supplement: Supplementary file 1 — Additional file 1: Supplementary Material, Table 1. DetailedAQ information on IVs. [file 12263_2023_727_MOESM1_ESM.zip]

Archive with 2 entries (2 files):
- 1-Supplementary Table1.xlsx
- 2-Supplementary Table1.xlsx
