# Supplementary material for: 25(OH)Vitamin D and autism spectrum disorder: genetic overlap and causality
Source: Genes Nutr. 2023 Apr 26;18:8. doi: 10.1186/s12263-023-00727-0 (PMC10134540; doi:10.1186/s12263-023-00727-0)
Supplement: Supplementary file 1 — Additional file 1: Supplementary Material, Table 1. DetailedAQ information on IVs. [file 12263_2023_727_MOESM1_ESM.zip › 1-Supplementary Table1.xlsx]

## Sheet: Index_SNP
ID	SNP	CHR	POS	A1	A2	BETA.VD	SE.VD	Z.VD	P.VD	N.VD	BETA.ASD	SE.ASD	Z.ASD	P.ASD	N.ASD
1	rs10070734	5	87940026	T	C	-0.0132137	0.00219753	-6.01298	1.82138e-09	415505	-0.00579677	0.0151	-0.383892	0.7012	46350
2	rs10085881	7	21577960	T	C	0.0145575	0.00223829	6.50385	7.82932e-11	407826	0.00590255	0.0157	0.375958	0.7079	46350
3	rs1038165	12	68665940	C	T	-0.0120567	0.002018	-5.97458	2.30681e-09	417036	-0.0146029	0.0142	1.02837	0.3018	46350
4	rs10426	19	51517798	G	A	-0.0256629	0.00243056	-10.5584	4.64391e-26	417580	0.0128016	0.0171	-0.748631	0.4523	46350
5	rs10454087	17	40735641	C	T	0.0135306	0.00220667	6.13168	8.69579e-10	417361	0.0204987	0.0153	-1.33978	0.1816	46350
6	rs1047891	2	211540507	C	A	0.0152142	0.00214041	7.10808	1.17651e-12	417580	-0.00039992	0.0154	0.0259688	0.9792	46350
7	rs10642047	3	18794313	A	ATTTC	0.0124079	0.0022155	5.6005	2.13755e-08	413788	0.00689617	0.0154	0.447803	0.6545	46350
8	rs10859995	12	96375682	T	C	0.0403465	0.0020206	19.9676	1.05514e-88	417580	0.00730327	0.014	0.521662	0.602	46350
9	rs10887718	10	82042624	C	T	0.0111219	0.00199828	5.56574	2.61078e-08	415177	-0.000299955	0.0138	0.0217359	0.9815	46350
10	rs10908419	1	154567699	G	A	0.012342	0.00199206	6.1956	5.80717e-10	417162	-0.0277027	0.0139	1.993	0.04593	46350
11	rs10908465	1	155389688	C	T	-0.0168816	0.00224924	-7.50547	6.11984e-14	416638	-0.00929665	0.0156	0.595939	0.5478	46350
12	rs11076175	16	57006378	A	G	-0.0230493	0.00260705	-8.84114	9.47513e-19	416093	-0.00520351	0.0182	-0.285907	0.7756	46350
13	rs11108368	12	96386138	A	G	-0.00383068	0.00209129	-1.83173	0.0669906	396937	0.0077995	0.0141	0.553156	0.5805	46350
14	rs11127186	2	28881407	T	C	-0.0109023	0.00203379	-5.36058	8.29504e-08	400133	-0.0062998	0.0142	-0.443648	0.6549	46350
15	rs11182428	12	38526387	T	C	0.0125352	0.00199379	6.28712	3.23412e-10	416925	0.0114047	0.0139	0.820483	0.4115	46350
16	rs11264322	1	155087933	G	A	0.00938478	0.0020223	4.64065	3.47338e-06	411741	0.0111014	0.014	-0.792957	0.4264	46350
17	rs11458206	3	125125159	T	TG	-0.0138401	0.00226747	-6.10376	1.03596e-09	406371	0.00119928	0.0157	0.0763873	0.9405	46350
18	rs1149605	11	76485216	T	C	-0.0220166	0.00266133	-8.27278	1.30877e-16	413532	-0.0116982	0.0186	-0.628933	0.5277	46350
19	rs11542462	16	82033810	G	A	0.023334	0.00291776	7.99723	1.27242e-15	417580	0.00559563	0.0208	-0.26902	0.7893	46350
20	rs115621755	22	50853134	C	T	0.0124309	0.00212296	5.85546	4.75603e-09	416287	0.0166986	0.0149	-1.12071	0.2617	46350
21	rs11591147	1	55505647	G	T	-0.0450903	0.00747745	-6.03017	1.63785e-09	417580	-0.0572967	0.0592	0.96785	0.333	46350
22	rs11606	19	54658102	C	G	-0.0120363	0.00205119	-5.86796	4.41237e-09	402410	-0.0111014	0.016	-0.693837	0.4876	46350
23	rs116970203	11	14876718	G	A	0.376873	0.00612043	61.5762	0	416792	-0.0165031	0.0442	0.373373	0.7087	46350
24	rs11732896	4	88287993	G	A	0.0160047	0.00217341	7.36387	1.78673e-13	417580	0.011597	0.0156	-0.743397	0.4571	46350
25	rs117576073	11	14912573	G	T	0.147177	0.00886081	16.6099	5.90577e-62	417580	-0.106897	0.0683	1.56511	0.1175	46350
26	rs12056768	8	116988527	T	G	0.0234029	0.00202418	11.5617	6.44269e-31	414768	0.0434043	0.014	3.1003	0.001884	46350
27	rs12123821	1	152179152	C	T	-0.0785529	0.00467652	-16.7973	2.55357e-63	417580	-0.0467023	0.0348	1.34202	0.1804	46350
28	rs1229984	4	100239319	T	C	0.0450574	0.00637113	7.07212	1.52581e-12	417580	-0.0131967	0.0441	-0.299245	0.7647	46350
29	rs12317268	12	21352541	A	G	0.0208967	0.00278474	7.504	6.18861e-14	415450	0.0193025	0.0191	1.0106	0.3127	46350
30	rs12372115	12	97982701	G	T	0.0217954	0.00387948	5.61812	1.93054e-08	417314	-0.00410158	0.0278	0.147539	0.8839	46350
31	rs1260326	2	27730940	T	C	-0.0206128	0.00203644	-10.122	4.4161e-24	417580	0.00299551	0.0143	0.209476	0.8317	46350
32	rs12794714	11	14913575	G	A	0.0878964	0.00201629	43.5931	0	416823	0.0227979	0.014	-1.62842	0.1037	46350
33	rs12803256	11	71132868	A	G	-0.104243	0.00239998	-43.4349	0	413333	-0.0151035	0.0148	-1.02051	0.3088	46350
34	rs12881545	14	101176212	G	C	-0.011822	0.00213142	-5.54654	2.91376e-08	413245	-0.00539542	0.0148	0.364555	0.7123	46350
35	rs13060130	3	84440527	C	T	0.0149893	0.00287224	5.21868	1.80208e-07	416608	0.0288008	0.0201	-1.43288	0.1522	46350
36	rs13104260	4	70348090	G	A	-0.00725311	0.00228347	-3.17635	0.00149138	414983	0.00559563	0.016	-0.349727	0.7272	46350
37	rs13284054	9	107669073	T	C	-0.0175688	0.00313411	-5.60567	2.07456e-08	405247	-0.0503043	0.0218	-2.30754	0.02104	46350
38	rs1352846	4	72617775	A	G	0.193471	0.00219074	88.3131	0	417327	-0.00790113	0.0155	-0.50975	0.6092	46350
39	rs138385079	16	11906659	T	TG	-0.0137025	0.00225257	-6.08305	1.17914e-09	410203	0.00860289	0.0158	0.544487	0.5895	46350
40	rs140371183	1	152098428	A	G	-0.0870147	0.00565335	-15.3917	1.86093e-53	414444	-0.0695966	0.0472	-1.4745	0.1405	46350
41	rs142158911	19	11190534	G	A	-0.0255317	0.00314553	-8.11682	4.78468e-16	412939	-0.0301023	0.0222	1.35596	0.1751	46350
42	rs1660839	11	71094232	G	A	-0.0292665	0.00230557	-12.6938	6.39659e-37	416363	-0.0071047	0.0159	0.446837	0.6529	46350
43	rs17216707	20	52732362	T	C	0.0376264	0.00263713	14.2679	3.46579e-46	398578	0.0155977	0.0185	0.84312	0.4009	46350
44	rs17231506	16	56994528	C	T	0.0184236	0.00213148	8.64357	5.44805e-18	417078	0.00889948	0.0148	-0.601316	0.5502	46350
45	rs1800588	15	58723675	C	T	0.0329215	0.00242187	13.5934	4.38214e-42	417580	0.0138961	0.0168	-0.827149	0.4081	46350
46	rs1933064	1	152301576	G	A	-0.015731	0.00203195	-7.74182	9.79928e-15	402787	-0.0250048	0.014	1.78605	0.07431	46350
47	rs200210321	19	19393890	A	AG	-0.0407994	0.00383081	-10.6503	1.73742e-26	415848	0.0044003	0.025	0.176012	0.8607	46350
48	rs2012736	2	234622379	C	A	0.0483073	0.00366555	13.1787	1.16335e-39	415119	-0.00269636	0.0242	0.11142	0.9123	46350
49	rs2037511	18	61366207	G	A	-0.0181228	0.00267963	-6.76317	1.35001e-11	417492	-0.0358979	0.0187	1.91967	0.05543	46350
50	rs2074735	22	31535872	G	C	-0.0278196	0.00407045	-6.83453	8.22711e-12	417580	-0.0134985	0.0279	0.483817	0.6299	46350
51	rs212100	19	48376995	T	C	0.0661522	0.00269018	24.5903	1.60431e-133	416419	0.0194987	0.0191	1.02087	0.3065	46350
52	rs2131925	1	63025942	G	T	0.0229402	0.0020845	11.0051	3.6108e-28	417580	-0.0248975	0.0147	1.69371	0.08966	46350
53	rs2207132	20	39142516	G	A	0.0345955	0.00557773	6.20243	5.55971e-10	417580	-0.0864987	0.0433	1.99766	0.04563	46350
54	rs2229742	21	16339172	G	C	0.0251483	0.00327069	7.68899	1.48299e-14	417580	-0.00630011	0.0216	0.291672	0.7691	46350
55	rs2248551	6	131924689	G	A	0.0233623	0.0026823	8.7098	3.04428e-18	416984	-0.0307038	0.019	1.61599	0.1054	46350
56	rs2346264	7	133536351	A	C	0.0138826	0.00243596	5.69903	1.20495e-08	410103	-0.046201	0.017	-2.71771	0.006512	46350
57	rs2585442	20	52737123	C	G	-0.0356675	0.00237687	-15.0061	6.69916e-51	400363	0.0255995	0.0172	1.48834	0.137	46350
58	rs261291	15	58680178	T	C	0.0273653	0.00208561	13.121	2.49549e-39	416031	-0.0349953	0.0145	-2.41347	0.01567	46350
59	rs2710651	2	63166379	G	A	0.0114568	0.00199623	5.73922	9.51095e-09	416172	-0.0138043	0.0138	1.00031	0.3172	46350
60	rs2725371	8	30854033	A	G	-0.0118392	0.00218287	-5.42369	5.83788e-08	411425	0.0392015	0.0152	2.57904	0.009842	46350
61	rs2762943	20	52790786	T	G	-0.0457231	0.00373798	-12.232	2.09661e-34	417580	0.0587028	0.0312	1.8815	0.05998	46350
62	rs28364331	4	100201295	A	G	-0.068614	0.00747169	-9.1832	4.1845e-20	416363	-0.1214	0.0625	-1.94239	0.05198	46350
63	rs28374650	6	32623367	C	T	0.0135623	0.00232502	5.8332	5.43783e-09	415389	-0.0172012	0.0157	1.09562	0.2744	46350
64	rs2847500	11	120114421	G	A	0.021925	0.00302751	7.24192	4.42372e-13	417580	-0.00219758	0.0231	0.0951335	0.9252	46350
65	rs28692966	8	25892919	G	A	-0.0148311	0.00230018	-6.4478	1.13479e-10	413976	0.0306963	0.016	-1.91852	0.05475	46350
66	rs2952289	17	66464414	C	T	-0.017715	0.00249217	-7.10826	1.17512e-12	413003	-0.0010994	0.0173	0.0635489	0.9494	46350
67	rs31612	5	108996643	T	C	0.014528	0.00264902	5.48429	4.1516e-08	410035	-0.0334017	0.0173	-1.93073	0.05302	46350
68	rs325384	15	100229761	C	T	0.0141728	0.00221789	6.39022	1.65666e-10	413731	0.0108992	0.0154	-0.707739	0.481	46350
69	rs34290760	8	9185179	C	G	0.0334615	0.00593241	5.64046	1.69588e-08	415951	0.064701	0.0405	1.59756	0.1103	46350
70	rs34407256	4	69968825	A	AT	0.031817	0.00200292	15.8853	8.01572e-57	411493	0.0100988	0.0139	0.726535	0.467	46350
71	rs35408430	1	17560195	C	T	0.0214952	0.00209979	10.2368	1.35578e-24	416366	-0.0160997	0.0146	1.10272	0.2694	46350
72	rs3814995	19	36342212	C	T	0.012558	0.00214992	5.84115	5.18357e-09	417580	-0.00950469	0.0173	0.549404	0.5816	46350
73	rs3849374	2	101443397	G	C	0.0161021	0.00261564	6.15608	7.45735e-10	412178	-0.0240973	0.0179	1.34622	0.1779	46350
74	rs3925446	10	91495322	G	A	-0.0152166	0.00249607	-6.09622	1.08604e-09	416117	0.0235041	0.0172	-1.36652	0.1731	46350
75	rs4121823	18	47144223	T	A	0.0192879	0.00277797	6.94316	3.83351e-12	410711	0.0242005	0.0188	-1.28726	0.1972	46350
76	rs4327060	16	72807438	C	T	0.0243589	0.00439221	5.54593	2.92387e-08	417580	-0.0218985	0.0317	0.690803	0.49	46350
77	rs4364259	4	15892159	G	A	-0.0159119	0.00250595	-6.34965	2.15807e-10	408470	0.0467038	0.019	-2.4581	0.01378	46350
78	rs4418728	10	94839724	G	T	-0.0109611	0.00200006	-5.48039	4.24366e-08	417121	0.00709511	0.014	-0.506794	0.6125	46350
79	rs4575545	16	79755446	G	A	0.0155823	0.00217312	7.17047	7.47345e-13	412611	-0.0183997	0.0148	1.24322	0.2137	46350
80	rs4616820	4	57745481	C	T	0.012286	0.00201755	6.08956	1.13209e-09	409145	-0.041401	0.0139	2.97849	0.002912	46350
81	rs4738684	8	59393273	A	G	-0.0124102	0.00211491	-5.86796	4.41277e-09	414719	0.00119928	0.0146	0.0821425	0.933	46350
82	rs484195	19	45421877	A	G	0.0155156	0.00209699	7.39899	1.37248e-13	399120	0.0115036	0.0148	0.777269	0.4378	46350
83	rs541041	2	21294975	G	A	0.0154585	0.00258635	5.97696	2.27374e-09	417580	-0.00079968	0.0185	0.043226	0.9653	46350
84	rs55829990	15	63790642	T	C	0.0186013	0.00210294	8.84538	9.1235e-19	414042	-0.00830439	0.0144	-0.576693	0.5635	46350
85	rs590215	18	57904088	C	T	0.0129217	0.00225753	5.72382	1.0417e-08	415836	-0.0028958	0.0156	0.185628	0.8533	46350
86	rs6003456	22	23356100	T	A	0.013277	0.00236378	5.61685	1.94497e-08	411906	-0.00740253	0.0164	0.451374	0.6519	46350
87	rs6123359	20	52714706	A	G	-0.0341831	0.00331429	-10.3139	6.09972e-25	409801	-0.0117993	0.0247	-0.477706	0.6321	46350
88	rs613808	11	116710968	A	G	-0.0264476	0.00223913	-11.8116	3.40237e-32	409404	0.0125015	0.0154	0.811788	0.4187	46350
89	rs61816761	1	152285861	G	A	-0.12315	0.00804767	-15.3026	7.35099e-53	407639	-0.0423025	0.0588	0.71943	0.4722	46350
90	rs61883501	11	13882754	A	C	0.00177085	0.00553993	0.319652	0.749233	417580	-0.0214995	0.0392	-0.548456	0.5835	46350
91	rs61891388	11	66079818	T	G	-0.0125532	0.00200799	-6.25162	4.06256e-10	414310	0.00430074	0.014	0.307196	0.7559	46350
92	rs62007299	15	77711719	G	A	0.0133407	0.00219977	6.06459	1.32294e-09	416920	-0.0128965	0.0153	0.842907	0.3995	46350
93	rs6671730	1	2339139	G	A	0.0147881	0.00201077	7.35445	1.91753e-13	415405	-0.0180953	0.0152	1.19048	0.2341	46350
94	rs6672758	1	230303512	C	T	-0.0175857	0.00250898	-7.0091	2.39843e-12	410721	0.0159973	0.0174	-0.919384	0.3585	46350
95	rs6782190	3	85639672	G	A	0.0172156	0.00208415	8.26025	1.45355e-16	416911	-0.0150955	0.0146	1.03394	0.3026	46350
96	rs6966728	7	104618318	C	T	0.0117532	0.00203758	5.76822	8.01092e-09	400410	-0.0418039	0.0138	3.02927	0.002519	46350
97	rs705117	4	72608115	C	T	0.0334179	0.00280601	11.9094	1.05768e-32	416839	-0.0269048	0.0195	1.37973	0.1678	46350
98	rs7149014	14	29802911	T	C	0.0129475	0.00208615	6.20641	5.42038e-10	407568	0.00079968	0.0143	0.0559217	0.957	46350
99	rs727857	2	58981967	G	A	0.0140184	0.00206152	6.80003	1.04611e-11	409686	0.00640044	0.0143	-0.447583	0.6533	46350
100	rs72834856	6	22801858	T	G	0.0249871	0.00385103	6.48842	8.67359e-11	415915	-0.0111014	0.0287	-0.386808	0.6985	46350
101	rs72997623	11	75488054	C	A	-0.0276158	0.00358139	-7.71092	1.24921e-14	415968	-0.0323026	0.0236	1.36875	0.1709	46350
102	rs73413596	12	111582630	T	C	-0.0216996	0.00382584	-5.67185	1.41262e-08	413966	0.0483043	0.0301	1.6048	0.1083	46350
103	rs7412	19	45412079	C	T	-0.0300485	0.00363434	-8.26794	1.36311e-16	417580	0.0133994	0.0254	-0.527534	0.5996	46350
104	rs7522116	1	41835685	C	T	0.0134641	0.00202533	6.64785	2.97438e-11	411594	-0.0189003	0.0142	1.331	0.1825	46350
105	rs7528419	1	109817192	A	G	-0.0197401	0.00238729	-8.26883	1.35246e-16	417580	-0.0181029	0.0163	-1.11061	0.268	46350
106	rs7569755	2	118648261	G	A	-0.01425	0.00221206	-6.44196	1.17937e-10	410139	0.00780034	0.0154	-0.506516	0.6125	46350
107	rs75741381	7	100809458	C	G	0.0166065	0.00282521	5.87797	4.15283e-09	412004	0.0183015	0.0195	0.938539	0.3458	46350
108	rs7604788	2	21190024	C	T	-0.0336737	0.0055518	-6.06537	1.31652e-09	415067	0.0401035	0.0378	-1.06094	0.2886	46350
109	rs76798800	1	154994978	G	T	0.0121989	0.00225962	5.39865	6.71428e-08	414922	-0.0109993	0.016	0.687455	0.4914	46350
110	rs77532868	10	88081438	C	T	-0.0265692	0.00440069	-6.03751	1.56497e-09	417580	0.0421979	0.0365	-1.15611	0.2472	46350
111	rs7784802	7	64015379	A	T	-0.0138131	0.00207209	-6.66626	2.6243e-11	417239	0.00430074	0.0145	0.296603	0.7669	46350
112	rs77924615	16	20392332	G	A	0.0166321	0.00255158	6.51835	7.10842e-11	407680	0.00579677	0.0178	-0.325661	0.7454	46350
113	rs78151190	6	25619007	A	C	0.0168754	0.00297406	5.6742	1.39336e-08	415165	0.014997	0.0219	0.684794	0.4952	46350
114	rs78649910	4	3482213	T	A	0.0211949	0.00325203	6.51744	7.15153e-11	411070	0.0221025	0.0221	-1.00011	0.3175	46350
115	rs8018720	14	39556185	G	C	0.0378247	0.00260904	14.4976	1.25516e-47	417580	0.0475949	0.0188	-2.53164	0.01135	46350
116	rs804281	8	11611865	A	G	-0.0132996	0.00202139	-6.57943	4.72191e-11	416585	0.0400953	0.0141	2.84364	0.004427	46350
117	rs8091117	18	28919794	C	A	0.0263626	0.0040284	6.54419	5.98203e-11	417580	-0.0105046	0.026	0.404024	0.6853	46350
118	rs8113404	19	53065579	C	T	-0.012173	0.00217136	-5.60616	2.06833e-08	413992	-0.001998	0.0151	0.132318	0.893	46350
119	rs867772	1	220972343	A	G	0.0146031	0.00215141	6.78769	1.13946e-11	413656	-0.0222047	0.0153	-1.45129	0.1469	46350
120	rs9476310	6	57767576	C	T	-0.0117571	0.00200093	-5.87582	4.20824e-09	414844	-0.0102968	0.0139	0.740777	0.4575	46350
121	rs9490317	6	121859499	T	C	-0.011051	0.00201182	-5.49304	3.95071e-08	411732	0.0160997	0.014	1.14998	0.2514	46350
122	rs964184	11	116648917	G	C	-0.0431755	0.00294423	-14.6644	1.08882e-48	417580	-0.00750179	0.0201	0.373223	0.7092	46350
123	rs9861009	3	141654685	T	C	-0.0140213	0.00225294	-6.22356	4.8595e-10	411690	0.0355023	0.0154	2.30534	0.02127	46350
